# Supplementary material for: Endothelin Receptor B2 (EDNRB2) Gene Is Associated with Spot Plumage Pattern in Domestic Ducks (Anas platyrhynchos)
Source: PLoS One. 2015 May 8;10(5):e0125883. doi: 10.1371/journal.pone.0125883 (PMC4425580; doi:10.1371/journal.pone.0125883)
Supplement: S3 Table — (XLS) [file pone.0125883.s007.xls]

## Sheet: Sheet1
Table S3. Information about the full-sib families with the maximum number of offspring of the mating tests used in this study.
	Animal ID	Plumage pattern phenotype	c.940 G>A locus genotype	c.995 G>A locus genotype	Sex	Sire ID	Dam ID
I. samples for the mating combination GA×GG*
	15	non-spot	GA	GA	Female	21495	18817
	114	non-spot	GA	GA	Male	21495	18817
	117	non-spot	GA	GA	Female	21495	18817
	118	non-spot	AA	GG	Male	21495	18817
	138	non-spot	AA	GG	Male	21495	18817
	142	non-spot	AA	GG	Male	21495	18817
	219	non-spot	AA	GG	Male	21495	18817
	240	non-spot	AA	GG	Male	21495	18817
	246	non-spot	GA	GA	Female	21495	18817
	260	non-spot	GA	GA	Male	21495	18817
	286	non-spot	AA	GG	Male	21495	18817
	329	non-spot	GA	GA	Male	21495	18817
	341	non-spot	AA	GG	Female	21495	18817
	2133	non-spot	GA	GA	Male	21495	18817
	2135	non-spot	AA	GG	Female	21495	18817
	3125	non-spot	AA	GG	Female	21495	18817
	3148	non-spot	GA	GA	Male	21495	18817
II. samples for the mating combination GA×GA*
	16	non-spot	GA	GA	Male	21495	26013
	19	non-spot	AA	GG	Female	21495	26013
	27	spot	GG	AA	Female	21495	26013
	110	non-spot	GA	GA	Female	21495	26013
	164	non-spot	GA	GA	Female	21495	26013
	174	non-spot	AA	GG	Female	21495	26013
	175	non-spot	GA	GA	Female	21495	26013
	189	non-spot	AA	GG	Female	21495	26013
	230	non-spot	GA	GA	Male	21495	26013
	255	non-spot	GA	GA	Male	21495	26013
	279	non-spot	GA	GA	Female	21495	26013
	366	spot	GG	AA	Male	21495	26013
	389	non-spot	GA	GA	Female	21495	26013
	2110	spot	GG	AA	Male	21495	26013
	3135	non-spot	GA	GA	Female	21495	26013
	3138	non-spot	AA	GG	Male	21495	26013
III. samples for the mating combination GA×GG#
	12	non-spot	AA	GG	Male	18602	15545
	124	non-spot	AA	GG	Male	18602	15545
	126	non-spot	GA	GA	Female	18602	15545
	180	non-spot	AA	GG	Male	18602	15545
	186	non-spot	GA	GA	Male	18602	15545
	222	non-spot	AA	GG	Male	18602	15545
	227	non-spot	GA	GA	Male	18602	15545
	231	non-spot	AA	GG	Female	18602	15545
	274	non-spot	GA	GA	Male	18602	15545
	311	non-spot	GA	GA	Male	18602	15545
	312	non-spot	AA	GG	Female	18602	15545
	390	non-spot	GA	GA	Female	18602	15545
	398	non-spot	AA	GG	Female	18602	15545
	2130	non-spot	AA	GG	Male	18602	15545
	3100	non-spot	GA	GA	Female	18602	15545
	3122	non-spot	AA	GG	Male	18602	15545
IV. samples for the mating combination GA×GA#
	26	spot	GG	AA	Female	18602	25871
	133	non-spot	AA	GG	Male	18602	25871
	141	non-spot	AA	GG	Female	18602	25871
	167	spot	GG	AA	Female	18602	25871
	211	spot	GG	AA	Male	18602	25871
	220	non-spot	AA	GG	Female	18602	25871
	235	non-spot	AA	GG	Male	18602	25871
	236	non-spot	GA	GA	Male	18602	25871
	243	non-spot	GA	GA	Female	18602	25871
	315	non-spot	AA	GG	Female	18602	25871
	358	spot	GG	AA	Female	18602	25871
	365	spot	GG	AA	Male	18602	25871
	385	non-spot	GA	GA	Female	18602	25871
	1102	non-spot	GA	GA	Female	18602	25871
	3149	non-spot	AA	GG	Female	18602	25871
